# Supplementary material for: An antibody against L1 cell adhesion molecule inhibits cardiotoxicity by regulating persistent DNA damage
Source: Nat Commun. 2021 Jun 2;12:3279. doi: 10.1038/s41467-021-23478-1 (PMC8172563; doi:10.1038/s41467-021-23478-1)
Supplement: Supplementary file 8 — Source Data [file 41467_2021_23478_MOESM8_ESM.xlsx]

## Sheet: Fig1a
Fig1a
No. γ-H2AX foci (per cell)
Group	No IR	2Gy	5Gy	10Gy
	0	2	11	24
	0	3	6	16
	1	2	4	22
	1	1	6	17
	0	4	7	20
	0	2	3	19
Relative phalloidin density
Group	No IR	2Gy	5Gy	10Gy
	1	2.21	2.1	6.6
	1	1.3	3.4	5.2
	1.2	3.3	5.5	6.5
	1.1	2.7	3.2	5.3
	0.8	2.52	5.1	5.79
	0.7	2.73	4	6.8

## Sheet: Fig1b
Fig1b
No. colocalized γ-H2AX and L1CAM foci (per cell)
Group	2Gy	5Gy	10Gy
	1	9	20
	4	2	16
	2	7	19
	3	8	20
	1	6	14
	2	3	17

## Sheet: Fig1d
Fig1d
No. L1CAM foci (per cell)
Time after IR (h)	0	1	24	48
	1	8	24	57
	0	2	22	30
	0	9	37	38
	0	11	34	52
	0	0	33	34
	0	2	37	42
	0	3	23	43
	0			55
	0
	0
	1
No. γ-H2AX foci (per cell)
Time after IR (h)	0	1	24	48
	1	88	0	26
	0	78	5	24
	0	75	4	26
	0	47	1	13
	0	70	2	14
	0	82	1	16
	0	58	6	53
	0	54		26
	0	39		32
	0	38		18
	1	36
		46

## Sheet: Fig1e
Fig1e
Group	L1CAM(full-length) (relative density)
	sh-Control		sh-L1CAM
IR	-	+	-	+
	1.05	1.67	0.32	0.63
	1.03	1.87	0.43	0.72
	0.95	1.54	0.395	0.43
Group	L1CAM (C-terminal fragment) (relative density)
	sh-Control		sh-L1CAM
IR	-	+	-	+
	0.98	1.67	0.97	1.05
	1.01	1.74	0.8	0.8
	1.01	1.53	0.6	0.9

## Sheet: Fig1f
Fig1f
L1CAM(full-length) (relative density)
Group	No IR	IR
		IgG	Ab417
	1	3.79	1.69
	1.1	3.29	1.58
	0.98	3.08	1.47
L1CAM (C-terminal fragment) (relative density)
Group	No IR	IR
		IgG	Ab417
	1	2.61	1.26
	1.05	2.08	1.47

## Sheet: Fig1g
Fig1g
No. γ-H2AX foci (per cell)
Time after IR (h)	IgG						Ab417
0	1	0	0	0	0	0	0	0	0	0	1	1
1	72	69	67	72	82	46	20	27	28	22	17	20
24	24	26	49	16	30	21	14	11	11	13	8	20
48	24	20	33	36	19	24	11	7	15	6	7	5
No. L1CAM foci (per cell)
Time after IR (h)	IgG						Ab417
0	1	0	0	0	0	0	0	0	0	0	1	1
1	8	10	9	11	0	2	3	2	2	5	1	3
24	27	24	37	39	20	29	12	10	7	17	3	8
48	42	59	65	44	41	38	13	20	24	7	27	20
No. colocalized γ-H2AX and L1CAM foci (per cell)
Time after IR (h)	IgG						Ab417
0	0	0	0	0	1	0	0	0	0	0	1	0
1	1	1	4	3	3	2	1	1	1	0	0	0
24	4	7	5	4	3	3	3	2	6	3	2	3
48	39	17	32	18	13	20	9	10	15	8	6	5

## Sheet: Fig1h
Fig1h
Relative phalloidin density
IR+IgG	IR+Ab417
1.02	0.703466
0.98	0.697886
1	0.591989
0.85	0.67

## Sheet: Fig1i
Fig1i
No. γ-H2AX foci (per cell)
Time after Dox (h)	IgG							Ab417
0	1	1	0	0	0	0	0	1	1	0	0	0	0
1	14	20	12	11	20	4	15	3	0	0	5	5	3
6	22	21	17	16	27	20	15	9	10	7	8	11	9
24	19	40	52	67	32	44	41	8	12	16	17	18	21
No. L1CAM foci (per cell)
Time after Dox (h)	IgG						Ab417
0	1	0	0	0	0	0	1	1	0	1	0	0	0
1	8	2	9	11	0	2	3	2	3	7	2	6	1
6	25	12	20	12	8	22	7	4	3	5	1	6	12
24	60	61	81	49	50	82	7	8	12	9	4	25	18
No. colocalized γ-H2AX and L1CAM foci (per cell)
Time after Dox (h)	IgG							Ab417
0	1	1	0	0	0	0	0	1	1	0	1	0	0	0
1	11	8	7	12	5	4	9	3	2	5	4	2	6	1
6	13	10	10	5	8	12	17	7	4	3	5	1	6	11
24	22	29	32	52	47	30	36	9	10	15	8	6	22	18

## Sheet: Fig1j
Fig1j
Relative phalloidin density
Group	IgG	Dox+IgG	Ab417	Dox+Ab417
	0.82	5.65	0.89	1.9
	1	4.1	0.75	2.86
	1.22	6.01	1.1	3.93
		4.26	0.92	4.51

## Sheet: Fig2a
Fig2a
No. Co-localized γ-H2AX and L1CAM foci (per cell)
Group	(-)	L-685,458
	29	5
	21	3
	22	4
		11
L1CAM (full-lenght) (relative density)
Group	(-)	IR	L-685,458	IR+L-685,458
	1.1	1.43	1	1.14
	1.02	2.81	1.24	1.56
	0.943	2.95	1.56	2.09
	0.82	2.84	1.52	1.25
L1CAM (C-terminal fragment) (relative density)
Group	(-)	IR	L-685,458	IR+L-685,458
	1.02	1.64	0.93	1.33
	1.03	1.75	0.95	1.02
	0.92	1.42	1.17	1.22

[truncated: 65 more sheets: Fig2b, Fig2c, Fig2d, Fig2e, Fig2f, Fig3a, Fig3b, Fig3c, Fig3d, Fig3e, Fig3f, Fig3g, Fig4a, Fig4b, Fig4c, Fig4d, Fig4e, Fig4f, Fig4g, Fig4h …]
